# Supplementary material for: Prebiotic Effect of Polysaccharides and Flavonoids from Passiflora foetida Fruits on the Human Intestinal Microbiota Associated with Obesity
Source: Foods. 2025 Sep 17;14(18):3222. doi: 10.3390/foods14183222 (PMC12469676; doi:10.3390/foods14183222)
Supplement: Supplementary file 1 [file foods-14-03222-s001.zip]

Archive with 1 entries (1 files):
- foods-3819864-supplementary.pdf
